# Supplementary material for: Serum Extracellular Vesicles Cargo Approach in Bitches with Mammary Tumors
Source: Curr Issues Mol Biol. 2024 Jul 22;46(7):7745–68. doi: 10.3390/cimb46070459 (PMC11275879; doi:10.3390/cimb46070459)
Supplement: Supplementary file 1 [file cimb-46-00459-s001.zip]

Archive with 1 entries (1 files):
- cimb-3078322-supplementary.pdf
